# Supplementary material for: Study of Potential Blocking Peptides Targeting the SARS-CoV-2 RBD/hACE2 Interaction
Source: Pharmaceuticals (Basel). 2024 Sep 20;17(9):1240. doi: 10.3390/ph17091240 (PMC11435355; doi:10.3390/ph17091240)
Supplement: Supplementary file 1 [file pharmaceuticals-17-01240-s001.zip]

Archive with 1 entries (1 files):
- pharmaceuticals-3214483-supplementary.pdf
